# Supplementary material for: Genomic divergence between Spanish Littorina saxatilis ecotypes unravels limited admixture and extensive parallelism associated with population history
Source: Ecol Evol. 2018 Jul 23;8(16):8311–27. doi: 10.1002/ece3.4304 (PMC6145028; doi:10.1002/ece3.4304)
Supplement: Supplementary file 1 [file ECE3-8-8311-s001.xlsx]

## Sheet: Table S1
Supplementary Table 1. Pairwise FST values for all transects, tidal levels , and sites, for 2594 neutral loci.
	Upper shore-BR1	Upper shore-BR2	Mid-shore-BR1	Mid-shore-BR2	Lower shore-BR1	Lower shore-BR2	Upper shore-CO1	Upper shore-CO2	Mid-shore-CO1	Mid-shore-CO2	Lower shore-CO1	Lower shore-CO2	Upper shore-SI1	Upper shore-SI2	Mid-shore-SI1	Mid-shore-SI2	Lower shore-SI1	Lower shore-SI2
Upper shore-BR1	0
Upper shore-BR2	-0.00999	0
Mid-shore-BR1	0.13308	0.1255	0
Mid-shore-BR2	0.1301	0.13422	-0.01196	0
Lower shore-BR1	0.14291	0.13598	-0.00189	-0.00413	0
Lower shore-BR2	0.14719	0.10901	-0.02726	-0.03791	-0.0242	0
Upper shore-CO1	0.2085	0.21297	0.24165	0.2379	0.24663	0.23232	0
Upper shore-CO2	0.22246	0.21782	0.24886	0.24363	0.25497	0.24511	-0.00125	0
Mid-shore-CO1	0.31897	0.2966	0.30653	0.3033	0.31089	0.32076	0.16581	0.18197	0
Mid-shore-CO2	0.25138	0.25198	0.26237	0.25774	0.26306	0.24671	0.09642	0.0978	-0.00738	0
Lower shore-CO1	0.3403	0.30823	0.31811	0.31247	0.32258	0.34196	0.18586	0.20408	-0.00051	0.00307	0
Lower shore-CO2	0.33567	0.3266	0.33034	0.32697	0.33315	0.33091	0.19709	0.20638	-0.00571	0.01953	-0.00344	0
Upper shore-SI1	0.24809	0.2409	0.27021	0.26224	0.27138	0.26578	0.14194	0.14411	0.22287	0.16755	0.24516	0.24547	0
Upper shore-SI2	0.24875	0.23865	0.26016	0.25033	0.26255	0.26129	0.14274	0.14581	0.21311	0.15537	0.23706	0.23289	0.00975	0
Mid-shore-SI1	0.29843	0.30538	0.2992	0.29497	0.30091	0.27893	0.21967	0.21641	0.17759	0.16877	0.18995	0.20647	0.14648	0.1218	0
Mid-shore-SI2	0.32308	0.3047	0.30648	0.29613	0.31015	0.31579	0.2242	0.2349	0.20631	0.15793	0.22869	0.2134	0.16941	0.15004	-0.02246	0
Lower shore-SI1	0.32221	0.31661	0.31421	0.30611	0.31751	0.30814	0.23221	0.23543	0.20503	0.17537	0.22271	0.22231	0.16914	0.14807	-0.00541	-0.00024	0
Lower shore-SI2	0.32721	0.3219	0.31957	0.31133	0.32143	0.3111	0.24167	0.24372	0.20457	0.17828	0.22107	0.22389	0.18249	0.15893	0.00079	-0.0004	0.01138	0

## Sheet: Table S2
Supplementary Table 2. Pairwise FST values for all transects, tidal levels , and sites, for 193 divergent loci outlier loci identified across at least two outlier detection methods
	Upper shore-BR1	Upper shore-BR2	Mid-shore-BR1	Mid-shore-BR2	Lower shore-BR1	Lower shore-BR2	Upper shore-CO1	Upper shore-CO2	Mid-shore-CO1	Mid-shore-CO2	Lower shore-CO1	Lower shore-CO2	Upper shore-SI1	Upper shore-SI2	Mid-shore-SI1	Mid-shore-SI2	Lower shore-SI1	Lower shore-SI2
Upper shore-BR1	0
Upper shore-BR2	-0.01789	0
Mid-shore-BR1	0.66078	0.64157	0
Mid-shore-BR2	0.68528	0.66633	-0.00264	0
Lower shore-BR1	0.69323	0.66932	-0.00028	-0.00788	0
Lower shore-BR2	0.69724	0.66744	-0.03791	-0.04956	-0.0255	0
Upper shore-CO1	0.32942	0.33588	0.6482	0.67324	0.67863	0.67379	0
Upper shore-CO2	0.35618	0.3499	0.65975	0.68435	0.69215	0.68586	-0.00444	0
Mid-shore-CO1	0.66711	0.64811	0.64325	0.66146	0.67605	0.67099	0.64484	0.65667	0
Mid-shore-CO2	0.45296	0.45652	0.48166	0.49624	0.49546	0.46395	0.405	0.40916	0.02686	0
Lower shore-CO1	0.70878	0.68331	0.68017	0.70032	0.72017	0.72107	0.68543	0.70229	0.01025	0.06912	0
Lower shore-CO2	0.71526	0.70015	0.68384	0.70035	0.71359	0.70467	0.7002	0.70912	0.01811	0.10535	-0.00662	0
Upper shore-SI1	0.39199	0.38167	0.60859	0.63546	0.64677	0.63902	0.19497	0.22295	0.56757	0.31036	0.62134	0.6291	0
Upper shore-SI2	0.35745	0.35875	0.62136	0.64638	0.65399	0.64526	0.16113	0.17939	0.58516	0.34469	0.63364	0.64435	0.01594	0
Mid-shore-SI1	0.6598	0.64814	0.62385	0.6387	0.64737	0.63435	0.64314	0.6525	0.16799	0.17221	0.21752	0.22342	0.54413	0.5678	0
Mid-shore-SI2	0.71321	0.68538	0.67589	0.69478	0.71741	0.71781	0.68796	0.70165	0.22877	0.16201	0.29946	0.26839	0.60953	0.62127	-0.03813	0
Lower shore-SI1	0.72458	0.70584	0.68473	0.70107	0.7166	0.71067	0.71098	0.71872	0.23374	0.21289	0.28662	0.27167	0.63233	0.64614	-0.00426	-0.00574	0
Lower shore-SI2	0.70496	0.68596	0.66926	0.68566	0.70103	0.69533	0.68947	0.6986	0.22807	0.19062	0.28811	0.27108	0.60369	0.61826	-0.01268	-0.01056	0.00504	0
